# Supplementary material for: Genome-wide identification of CAMTA gene family members in Medicago truncatula and their expression during root nodule symbiosis and hormone treatments
Source: Front Plant Sci. 2015 Jun 19;6:459. doi: 10.3389/fpls.2015.00459 (PMC4472986; doi:10.3389/fpls.2015.00459)
Supplement: Supplementary file 1 [file Table1.XLS]

## Sheet: Sheet1
Table S1 The qRT-PCR primers for MtCAMTA family genes.
Primers	Primer sequence 5’-3’
MtCAMTA1_up	GATGCGTTACACTGCTACTATGC
MtCAMTA1_dn	GCTATCAGCGTTTCCTCCAA
MtCAMTA2_up	GCTTTGTTCGGAGATGTTATTG
MtCAMTA2_dn	CACTGCTGGTTCCAGAATCTAAG
MtCAMTA3_up	TCTTGAAGCCAGTGATGATGAG
MtCAMTA3_dn	TATCCACCAATGCCACCTAAAC
MtCAMTA4_up	GTTACAGTTTGAAGCACAGCATCC
MtCAMTA4_dn	CTTATCGCTACCTTCCACCTTC
MtCAMTA5_up	TTACTGAATGACAGTTTTAGCAATG
MtCAMTA5_dn	GATATCCTTGATTGCTAATTGTCTG
MtCAMTA6_up	TCCAAACCACAGAATCATCAAG
MtCAMTA6_dn	GAACTCTCATTTCCTGCTGCTG
MtCAMTA7_up	TCGCTTGCTAACACCTCACAC
MtCAMTA7_dn	AATGGTGCCAAGGCTAATCTC
MtActin_up	CCACATGCCATCCTTCGTTT
MtActin_dn	TGTCACGGACAATTTCCCG
MtENOD11_up	GCTAAAGCCACCATTTCCTAAG
MtENOD11_dn	CATTGGTAAACCTTGTTGCTTG
