# Supplementary material for: Genome-wide identification of CAMTA gene family members in Medicago truncatula and their expression during root nodule symbiosis and hormone treatments
Source: Front Plant Sci. 2015 Jun 19;6:459. doi: 10.3389/fpls.2015.00459 (PMC4472986; doi:10.3389/fpls.2015.00459)
Supplement: Supplementary file 2 [file Table2.XLS]

## Sheet: Sheet1
Table S2 The locus ID and NCBI GenBank accession numbers of CAMTAs.
Gene name	locus ID or GenBank accession number
AtCAMTA1	At5G09410
AtCAMTA2	At5G64220
AtCAMTA3	AT2G22300
AtCAMTA4	At1G67310
AtCAMTA5	At4G16150
AtCAMTA6	At3G16940
GmCAMTA1	Glyma05g31190
GmCAMTA2	Glyma08g14370
GmCAMTA3	Glyma15g05900
GmCAMTA4	Glyma08g07680
GmCAMTA5	Glyma05g24430
GmCAMTA6	Glyma08g19101
GmCAMTA7	Glyma17g04310
GmCAMTA8	Glyma15g15350
GmCAMTA9	Glyma09g04310
GmCAMTA10	Glyma05g28090
GmCAMTA11	Glyma18g00840
GmCAMTA12	Glyma17g03510
GmCAMTA13	Glyma07g37090
GmCAMTA14	Glyma11g36930
GmCAMTA15	Glyma08g11080
NtER1	AF253511
SlSR1	GU170838
SlSR1L	JN558810
SlSR2	JN566047
SlSR2L	JN566048
SlSR3	JN566049
SlSR3L	JN558810
SlSR4	JN566050
