# Supplementary material for: Genome-wide identification of CAMTA gene family members in Medicago truncatula and their expression during root nodule symbiosis and hormone treatments
Source: Front Plant Sci. 2015 Jun 19;6:459. doi: 10.3389/fpls.2015.00459 (PMC4472986; doi:10.3389/fpls.2015.00459)
Supplement: Supplementary file 3 [file Table3.XLS]

## Sheet: Sheet1
Table S3 The probeset ID for MtCAMTA genes in Medicago gene atlas (http://mtgea.noble.org/v3/).
Gene name	Locus ID	Probeset ID
MtCAMTA1	Medtr2g008840	Mtr.43412.1.S1_at
MtCAMTA2	Medtr2g034650	Mtr.15777.1.S1_at
MtCAMTA3	Medtr3g085050	Mtr.39034.1.S1_at
MtCAMTA4	Medtr4g094215	Mtr.7575.1.S1_at
MtCAMTA5	Medtr4g121840	Mtr.15826.1.S1_at
MtCAMTA6	Medtr8g080800	Mtr.7050.1.S1_at
MtCAMTA7	Medtr8g090205	Mtr.9580.1.S1_at
