# Supplementary material for: Genome-wide identification of CAMTA gene family members in Medicago truncatula and their expression during root nodule symbiosis and hormone treatments
Source: Front Plant Sci. 2015 Jun 19;6:459. doi: 10.3389/fpls.2015.00459 (PMC4472986; doi:10.3389/fpls.2015.00459)
Supplement: Supplementary file 5 [file Table5.XLS]

## Sheet: partion
Table S5 RNA-seq data for MtCAMTA genes detected in laser-dissected nodule samples. The expression data was from Roux et al., 2014. FI: the meristematic zone; FIID: the distal infection zone; FIIP: the proximal infection zone; IZ: the inter zone; ZIII: the nitrogen-fixation zone.
Gene name	Locus ID	Affymetrix probe	MEAN FI%	MEAN FIID%	MEAN FIIP%	MEAN IZ%	MEAN ZIII%
MtCAMTA1	Medtr2g008840	Mtr.43412.1.S1_at	21.4252	14.7076	19.9576	18.34	25.5697
MtCAMTA2	Medtr2g034650	Mtr.15777.1.S1_at	34.6588	17.87	8.06419	18.8415	20.5656
MtCAMTA3	Medtr3g085050	Mtr.39034.1.S1_at	21.7381	28.0906	18.121	14.4803	17.5701
MtCAMTA4	Medtr4g094215	Mtr.7575.1.S1_at	26.8399	22.2839	20.8144	16.288	13.7739
MtCAMTA5	Medtr4g121840	Mtr.15826.1.S1_at	33.5788	31.9445	18.8766	5.42076	10.1794
MtCAMTA6	Medtr8g080800	Mtr.7050.1.S1_at	34.6557	18.8837	7.9648	25.0544	13.4415
MtCAMTA7	Medtr8g090205	Mtr.9580.1.S1_at	34.0834	18.1908	11.648	19.0802	16.9976
