# Supplementary material for: Genome-wide identification of CAMTA gene family members in Medicago truncatula and their expression during root nodule symbiosis and hormone treatments
Source: Front Plant Sci. 2015 Jun 19;6:459. doi: 10.3389/fpls.2015.00459 (PMC4472986; doi:10.3389/fpls.2015.00459)
Supplement: Supplementary file 6 [file Table6.XLSX]

## Sheet: Sheet1
Table S6 RNA-seq data for GmCAMTA genes under different root conditions.
Locus name	gene name	probe ID	nodule roots		control roots
			expression value	standard error	expression value	standard error
Glyma05g31190	GmCAMTA1	Gma.3990.1.S1_s_at	130.87	8.33	428.3	26.93
Glyma08g14370	GmCAMTA2	GmaAffx.25196.1.A1_at	133.17	25.16	363.13	57.59
Glyma15g05900	GmCAMTA3	not found	none	none	none	none
Glyma08g07680	GmCAMTA4	GmaAffx.38110.1.S1_at	11.97	2.19	54.23	1.3
Glyma05g24430	GmCAMTA5	GmaAffx.66646.1.S1_at	979.17	52.74	1607.93	28.74
Glyma08g19101	GmCAMTA6	not found	none	none	none	none
Glyma17g04310	GmCAMTA7	not found	none	none	none	none
Glyma15g15350	GmCAMTA8	GmaAffx.7140.1.S1_at	623.7	38.37	2211.7	13.32
Glyma09g04310	GmCAMTA9	not found	none	none	none	none
Glyma05g28090	GmCAMTA10	Gma.13290.1.S1_at	804.33	42	2341.87	99.75
Glyma18g00840	GmCAMTA11	GmaAffx.54382.1.A1_at	787.4	34.59	1579.57	42.78
Glyma17g03510	GmCAMTA12	GmaAffx.5916.1.S1_at	1344.5	118.39	746.9	69.38
Glyma07g37090	GmCAMTA13	Gma.7876.1.S1_at	656.83	8.72	591.3	39.84
Glyma11g36930	GmCAMTA14	not found	none	none	none	none
Glyma08g11080	GmCAMTA15	not found	none	none	none	none
